# Supplementary material for: Terahertz Spectroscopy in Assessing Temperature-Shock Effects on Citrus
Source: Sensors (Basel). 2024 Nov 15;24(22):7315. doi: 10.3390/s24227315 (PMC11598718; doi:10.3390/s24227315)
Supplement: Supplementary file 1 [file sensors-24-07315-s001.zip]

Archive with 1 entries (1 files):
- sensors-3291407-supplementary.pdf
